# Supplementary material for: A Meta-Analysis Shows That Screen Bottom Boards Can Significantly Reduce Varroa destructor Population
Source: Insects. 2020 Sep 11;11(9):624. doi: 10.3390/insects11090624 (PMC7564001; doi:10.3390/insects11090624)
Supplement: Supplementary file 1 [file insects-11-00624-s001.zip]

Archive with 6 entries (5 files):
- supplementary materials/
- supplementary materials/Figure S1.pptx
- supplementary materials/Table S1.docx
- supplementary materials/Table S2.docx
- supplementary materials/Table S3.doc
- supplementary materials/Table S4.docx
